# Supplementary material for: Myocardial Protection Efficacy of Custodiol, Del Nido, and Cold Intermittent Blood Cardioplegia in Arterial Switch Operation
Source: Interdiscip Cardiovasc Thorac Surg. 2025 Sep 24;40(12):ivaf215. doi: 10.1093/icvts/ivaf215 (PMC12782733; doi:10.1093/icvts/ivaf215)
Supplement: ivaf215_Supplementary_Data [file ivaf215_supplementary_data.zip]

Archive with 1 entries (1 files):
- Supplemantary Table S1.docx
